# Supplementary material for: Development of Optogenetic Dual-Switch System for Rewiring Metabolic Flux for Polyhydroxybutyrate Production
Source: Molecules. 2022 Jan 18;27(3):617. doi: 10.3390/molecules27030617 (PMC8838604; doi:10.3390/molecules27030617)
Supplement: Supplementary file 1 [file molecules-27-00617-s001.zip]

Archive with 1 entries (1 files):
- molecules-1550641-supplementary.pdf
